# Supplementary material for: Inversion Motion of Xanthene and Detection of Its Oxidation Product Xanthone from Gas-Phase Rotational Spectroscopy
Source: Molecules. 2025 Jun 29;30(13):2801. doi: 10.3390/molecules30132801 (PMC12251198; doi:10.3390/molecules30132801)
Supplement: Supplementary file 1 [file molecules-30-02801-s001.zip]

Archive with 1 entries (1 files):
- molecules-3700681-supplementary.pdf
